# Supplementary material for: An Enzymatic Strategy for the Selective Methylation of High-Value-Added Tetrahydroprotoberberine Alkaloids
Source: Int J Mol Sci. 2023 Oct 16;24(20):15214. doi: 10.3390/ijms242015214 (PMC10607743; doi:10.3390/ijms242015214)
Supplement: Supplementary file 1 [file ijms-24-15214-s001.zip]

Archive with 1 entries (1 files):
- ijms-2628782-supplementary.pdf
